# Supplementary material for: Long-Term Real-World Effectiveness of Dupilumab vs. Upadacitinib in Early Treatment Responders with Atopic Dermatitis: Results from Central European Health Fund Registry
Source: Int J Mol Sci. 2025 Apr 29;26(9):4230. doi: 10.3390/ijms26094230 (PMC12072912; doi:10.3390/ijms26094230)
Supplement: Supplementary file 1 [file ijms-26-04230-s001.zip]

Archive with 2 entries (2 files):
- Supplementary File S1 (National Health Fund Data).xlsx
- Supplementary Table 1.pdf
