# Supplementary material for: Long-Term Real-World Effectiveness of Dupilumab vs. Upadacitinib in Early Treatment Responders with Atopic Dermatitis: Results from Central European Health Fund Registry
Source: Int J Mol Sci. 2025 Apr 29;26(9):4230. doi: 10.3390/ijms26094230 (PMC12072912; doi:10.3390/ijms26094230)
Supplement: Supplementary file 1 [file ijms-26-04230-s001.zip › Supplementary File S1 (National Health Fund Data).xlsx]

## Sheet: Table 1  EASI
Table 1. EASI scores at specified control points.
Control point	Dupilumab						Upadacitinib						p-value (Mann-Whitney U test)
	Patients (number)	Mean	Median	Standard deviation	Min	Max	Patients (number)	Mean	Median	Standard deviation	Min	Max
0 (week 0)	220	32.2441	29.6	11.1147	20	71.5	215	30.0828	26.1	10.335	20	65.4	0.0359199
1 (week 16)	220	4.79168	3.2	4.86754	0	22	215	4.31512	2.4	5.20907	0	22.6	0.0387898
2 (week28)	220	3.44759	2.1	3.87759	0	22.4	215	3.75953	2	5.384	0	41.8	0.233896
3 (week 40)	220	3.40409	1.6	4.98706	0	33.7	215	4.42651	2.4	6.14441	0	44.7	0.0774974

## Sheet: Table 2  EASI reduction
Table 2. EASI reduction [%] at specified control points.
Control point	Dupilumab						Upadacitinib						p-value (Mann-Whitney U test)
	Patients (number)	Mean	Median	Standard deviation	Min	Max	Patients (number)	Mean	Median	Standard deviation	Min	Max
1	220	0.852746	0.9022	0.135339	0.51	1	215	0.864318	0.9134	0.151217	0.12	1	0.0961603
2	220	0.893574	0.9337	0.112607	0.5385	1	215	0.879981	0.9307	0.156875	0	1	0.475944
3	220	0.89405	0.9531	0.15707	0.0443	1	215	0.85082	0.9238	0.197796	0	1	0.0180305

## Sheet: Table 3  EASI reduction II
Control point	Dupilumab											Upadacitinib											% achieving EASI-50%: p-value	% achieving EASI-50%: test	% achieving EASI-75%: p-value	% achieving EASI-75%: test	% achieving EASI-90%: p-value	% achieving EASI-90%: test	% achieving EASI-100%: p-value	% achieving EASI-100%: test
	Patients	% achieving EASI-50%	% achieving EASI-75%	% achieving EASI-75%: 95CI (lower limit)	% achieving EASI-75%: 95CI (upper limit)	% achieving EASI-90%	% achieving EASI-90%: 95CI (lower limit)	% achieving EASI-90%: 95CI (upper limit)	% achieving EASI-100%	% achieving EASI-100%: 95CI (lower limit)	% achieving EASI-100%: 95CI (upper limit)	Patients	% achieving EASI-50%	% achieving EASI-75%	% achieving EASI-75%: 95CI (lower limit)	% achieving EASI-75%: 95CI (upper limit)	% achieving EASI-90%	% achieving EASI-90%: 95CI (lower limit)	% achieving EASI-90%: 95CI (upper limit)	% achieving EASI-100%	% achieving EASI-100%: 95CI (lower limit)	% achieving EASI-100%: 95CI (upper limit)
1	220	1	0.759091	0.702583	0.815599	0.504545	0.438478	0.570613	0.0727273	0.0384119	0.107043	215	0.986047	0.818605	0.767096	0.870113	0.55814	0.491759	0.62452	0.195349	0.142353	0.248344	0.119885	Fisher	0.160838	Chi-square	0.305932	Chi-square	0.000294133	Chi-square
2	220	1	0.881818	0.83916	0.924476	0.618182	0.553984	0.68238	0.127273	0.0832331	0.171312	215	0.972093	0.837209	0.787862	0.886556	0.609302	0.544085	0.67452	0.265116	0.206116	0.324117	0.0140661	Fisher	0.22953	Chi-square	0.926943	Chi-square	0.000458057	Chi-square
3	220	0.972727	0.881818	0.83916	0.924476	0.677273	0.615494	0.739051	0.204545	0.151244	0.257847	215	0.953488	0.809302	0.756791	0.861814	0.567442	0.501218	0.633665	0.2	0.146533	0.253467	0.417316	Chi-square	0.0497641	Chi-square	0.0235605	Chi-square	1	Chi-square
Table 3b. EASI reduction maintainance.
Drug	Number of patients who achieved EASI-75% at the first control point.	Number of patients who achieved EASI-75% at the first checkpoint and maintained EASI-75% at the second and third checkpoints.	Percentage of patients who achieved EASI-75% at the first checkpoint and maintained EASI-75% at the second and third checkpoints.	Percentage of patients who achieved EASI-75% at the first checkpoint and maintained EASI-75% at the second and third checkpoints; 95CI (lower limit)	Percentage of patients who achieved EASI-75% at the first checkpoint and maintained EASI-75% at the second and third checkpoints; 95CI (upper limit)	Number of patients who achieved EASI-75% at the second control point.	Number of patients who achieved EASI-75% at the second checkpoint and maintained EASI-75% at the third checkpoint.
dupilumab	167	153	0.916168	0.874135	0.9582	194	180
upadacitinib	176	143	0.8125	0.754836	0.870164	180	159

## Sheet: Table 4 DLQI
Table 4. DLQI at specified control points.
Control point	Dupilumab									Upadacitinib									DLQI: p-value (Mann-Whitney U test)	Percentage of patients with DLQI 0-1: p-value (Chi-square test)
	Patients (number)	Mean	Median	Standard deviation	Min	Max	Percentage of patients with DLQI 0-1	Percentage of patients with DLQI 0-1: 95CI (lower limit)	Percentage of patients with DLQI 0-1: 95CI (upper limit)	Patients (number)	Mean	Median	Standard deviation	Min	Max	Percentage of patients with DLQI 0-1	Percentage of patients with DLQI 0-1: 95CI (lower limit)	Percentage of patients with DLQI 0-1: 95CI (upper limit)
0	220	20.4045	21	5.57923	8	30	0	0	0	215	20.3163	21	6.00019	5	30	0	0	0	0.965274
1	220	4.26818	3	3.86364	0	19	0.259091	0.201195	0.316986	215	4.33953	3	4.52419	0	22	0.32093	0.258529	0.383331	0.464253	0.188213
2	220	3.76364	3	3.73537	0	18	0.327273	0.26527	0.389276	215	3.72558	2	4.59927	0	28	0.386047	0.320971	0.451122	0.20355	0.238161
3	220	3.57727	2	4.13234	0	22	0.404545	0.33969	0.469401	215	4.0093	2	5.1419	0	27	0.409302	0.343577	0.475028	0.856642	0.997315

## Sheet: Table 5. Characteristics 
Table 5. Age and sex - baseline characteristics.
Dupilumab					Upadacitinib					Age: p-value ( U Mann-Whitney test)	Sex: p-value ( chi-square test)
Patients (number)	Mean age	Median age	Age - standard deviation	Percentage of women	Patients (number)	Mean age	Median age	Age - standard deviation	Percentage of women
220	29.2909	25	13.9116	0.463636	215	28.2093	25	13.9672	0.488372	0.316672	0.674148

## Sheet: Table 7 Previous treatment
Table 7. Previous treatment in atopic dermatitis drug programs.
Drug
upadacitinib	Number of patients treated before with baricitinib:	<5
upadacitinib	Number of patients treated before with dupilumab:	<5
upadacitinib	Number of patients treated before with tralokinumab or abrocitinib:	0
dupilumab	Number of patients treated before with upadacitinib, baricitinib, tralokinumab or abrocitinib:	0

## Sheet: Table 8 Dose modifications
Table 8. Number of patients whose upadacitinib dose was increased to 30 mg/day. Only patients treated with upadacitinib who completed the full 365-day observation period were included, meaning those who started the program before December 12, 2023.
Patients	Number of patients whose initial dose was less than 30 mg/day.	Number of patients whose initial dose was less than 30 mg/day and who had at least one administration of 30 mg/day in their medication history.
185	172	69

## Sheet: Tabela 9 Age structure
Table 9. Age structure
Drug	Age group	Patients (number)
dupilumab	12-17	47
dupilumab	18-39	119
dupilumab	40-64	50
dupilumab	65-75	<5
upadacitinib	12-17	59
upadacitinib	18-39	107
upadacitinib	40-64	46
upadacitinib	65-75	<5
